# Supplementary material for: Mitochondrial glutathione transporter SLC25A40 regulates macrophage cytokine production
Source: Sci Rep. 2025 Dec 1;15:42939. doi: 10.1038/s41598-025-30333-6 (PMC12672663; doi:10.1038/s41598-025-30333-6)
Supplement: Supplementary file 1 — Supplementary Material 1 [file 41598_2025_30333_MOESM1_ESM.xlsx]

## Sheet: Figure 1A
Figure 1A
uncropped Confocal images
SLC25A40 merges with mitochondrial marker TOMM20 in murine BMDMs and THP-1 cells.

## Sheet: Figure 1B
Figure 1B
Bar chart - confocal colocalization quantification
SLC25A40 merges with mitochondrial marker TOMM20 in murine BMDMs and THP-1 cells.
			image	M1 Manders (fraction of A40 overlapping Tomm20)	average
	BMDM	1	1	0.949	0.9616
			2	0.967
			3	0.944
			4	0.971
			5	0.977
		2	1	0.692	0.7042
			2	0.69
			3	0.811
			4	0.704
			5	0.624
							BMDM	0.9616	0.7042	0.7035	0.586	0.7388
		3	1	0.677	0.7035
			2	0.631				n=1	n=2	n=3	n=4	n=5
			3	0.743
			4	0.732			THP-1	0.9385	0.941667	0.5808	0.541333
			5	0.75
			6	0.688				n=1	n=2	n=3	n=4
		4	1	0.444	0.586
			2	0.531
			3	0.696
			4	0.604
			5	0.655
		5	1	0.688	0.7388
			2	0.736
			3	0.72
			4	0.811
			5	0.739
	THP-1	1	1	0.916	0.9385
			2	0.951
			3	0.965
			4	0.957
			5	0.914
			6	0.928
		2	1	0.967	0.941667
			2	0.944
			3	0.912
			4	0.923
			5	0.966
			6	0.938
		3	1	0.589	0.5808
			2	0.568
			3	0.601
			4	0.596
			5	0.55
		4	1	0.461	0.541333
			2	0.575
			3	0.472
			4	0.58
			5	0.628
			6	0.532

## Sheet: Figure 1C
Figure 1C
WB images - mitochondrial isolation
SLC25A40 can be found in the mitochondria in BMDMs.

## Sheet: Figure 1D
Figure 1D
WB images
SLC25A40 can be found in PBMC, CD14+ monocytes, and human macrophages.
lane 1-3	PBMC donor 1-3
Lane 4-6	CD14+ donor 1-3
Lane 7-9	human macrophages donor 1-3

## Sheet: Figure 1E
Figure 1E
WB images
SLC25A40 can be found in THP-1 cells.
	Lane 1-4

## Sheet: Figure 1F
Figure 1E
WB images
SLC25A40 is induced by LPS in BMDMs.
Blot 1	Lane 1-5	M1	LPS 0, 4, 24, 48, 72 h			Blot 2	Lane 1-5	M3	LPS 0, 4, 24, 48, 72 h
	Lane 6-10	M2	LPS 0, 4, 24, 48, 72 h				Lane 6-10	M4	LPS 0, 4, 24, 48, 72 h

## Sheet: Figure 2A
Figure 2B-G
WB images
SLC25A40 knockdown sufficiently reduces SLC25A40, OXPHOS Complexes I-III levels in BMDMs.

## Sheet: Figure 2B-G
Figure 2B-G
Bar chart - WB densitometry
Densitometry of Complexes I-V and SLC25A40 protein levels in Slc25a40 knockdown BMDMs.
											Figure 2B	Figure 2C	Figure 2D	Figure 2E	Figure 2F	Figure 2G
		LPS (h)		complex 1	complex 2	complex 3	complex 4	complex 5	A40	b-actin	Complex I/b-actin	Complex II/b-actin	Complex III/b-actin	Complex IV/b-actin	Complex V/b-actin	SLC25A40/b-actin
M1	Neg ctrl siRNA	0	1	24209790	15199734	7111928	12440136	16264190	26253694	16300438	1.48522	0.932474	0.436303	0.763178	0.997776	1.61061
		1	2	24927342	14601564	7366896	11957364	16365204	23071648	12662153	1.96865	1.15317	0.581804	0.944339	1.29245	1.8221
		3	3	26136504	16186680	7469560	12074120	16622000	21019360	15556068	1.68015	1.04054	0.48017	0.776168	1.06852	1.3512
		8	4	19862832	12556635	6496525	11998140	14514570	16288384	18325767	1.08387	0.68519	0.354502	0.654714	0.792031	0.888824
	Slc25a40 siRNA	0	5	9682134	9030257	4115695	8768001	12647562	3067840	14161875	0.683676	0.637646	0.290618	0.619127	0.893071	0.216627
		1	6	6772850	5586245	4422145	8839355	11457775	3749088	13999560	0.48379	0.39903	0.315877	0.631402	0.818438	0.2678
		3	7	5853210	4403104	3466880	7873504	10495552	2429536	12243660	0.47806	0.359623	0.283157	0.643068	0.857223	0.198432
		8	8	10703952	6083600	4674880	8497080	12668120	2434176	13161252	0.813293	0.462236	0.3552	0.645613	0.962532	0.18495
M2	Neg ctrl siRNA	0	9	22886976	4097306	2726752	4191656	10874855	12856256	16300438	1.40407	0.251362	0.167281	0.25715	0.667151	0.788706
		1	10	18474726	4228878	2749618	4047467	10242303	19088416	12662153	1.45905	0.333978	0.217152	0.319651	0.808891	1.50752
		3	11	17643054	3283632	2403654	3023988	7598019	17562592	15556068	1.13416	0.211084	0.154516	0.194393	0.488428	1.12899
		8	12	20992218	2641584	2542419	3079659	7826511	21942464	18325767	1.1455	0.144146	0.138735	0.168051	0.427077	1.19736
	Slc25a40 siRNA	0	13	7276467	1068639	1358247	2925351	6088632	8366304	14161875	0.513807	0.0754589	0.0959087	0.206565	0.429931	0.590762
		1	14	7152189	1010889	1263669	3016167	6371013	6057280	13999560	0.510887	0.0722086	0.0902649	0.215447	0.455087	0.432676
		3	15	7144962	1002111	1402995	2680953	6717678	7533824	12243660	0.583564	0.0818473	0.11459	0.218967	0.548666	0.615325
		8	16	4973529	919709	975061	2209048	6459941	6066944	13161252	0.377892	0.0698801	0.0740857	0.167845	0.49083	0.46097
M3	Neg ctrl siRNA	0	17	20990122	8048208	10727346	8706684	10485300	22749160	16300438	1.2877	0.493742	0.658102	0.534138	0.643253	1.39562
		1	18	24899700	5982226	9786672	8082448	8734262	24499230	12662153	1.96647	0.472449	0.772907	0.638315	0.689793	1.93484
		3	19	21363342	5815030	10473983	7432562	9632335	20105664	15556068	1.37331	0.373811	0.673305	0.477792	0.619201	1.29246
		8	20	22356521	5126162	10972310	9318854	9952048	23230016	18325767	1.21995	0.279724	0.598737	0.508511	0.543063	1.26761
	Slc25a40 siRNA	0	21	6537778	1116480	5541680	4165440	5111480	5447616	14161875	0.461646	0.078837	0.39131	0.294131	0.360932	0.384668
		1	22	7109718	1004254	4714180	4943739	5564438	4286624	13999560	0.507853	0.0717347	0.336738	0.353135	0.397472	0.306197
		3	23	8011198	1050819	3450447	4966269	5829978	4733024	12243660	0.654314	0.0858256	0.281815	0.40562	0.476163	0.386569
		8	24	6901600	1296864	3925970	3998550	5275464	5253504	13161252	0.524388	0.0985365	0.298298	0.303812	0.400833	0.399164

## Sheet: Figure 2H
Figure 2H
Bar chart - qPCR
Slc25a40 knockdown boosts Gclc expression in BMDMs.
	Neg ctrl siRNA	1	1	1	1	1	1	1	1
	Slc25a40 siRNA	1.07869	1.38501	1.51054	1.37183	2.15365	1.37672	2.49595	2.05824
		n=1	n=2	n=3	n=4	n=5	n=6	n=7	n=8

## Sheet: Figure 2I
Figure 2I
Bar chart - qPCR
Slc25a40 knockdown boosts Gclm expression in BMDMs.
	Neg ctrl siRNA	1	1	1	1	1	1	1	1
	Slc25a40 siRNA	0.924929	1.94579	1.37131	1.45834	3.90366	3.53446	3.43212	1.29852
		n=1	n=2	n=3	n=4	n=5	n=6	n=7	n=8

[truncated: 25 more sheets: Figure 2J, Figure 2K, Figure 3A, Figure 3B, Figure 3C, Figure 3D, Figure 3E, Figure 3F, Figure 3G, Figure 3H, Figure 4A, Figure 4B, Figure 4C, Figure 4D, Supp table 1, Supp fig 1A, Supp fig 1B, Supp fig 1D, Supp fig 1E, Supp fig 2A …]
